# Supplementary material for: In Vitro Pharmacokinetic Properties of MK-2048, a Potent Drug Candidate for HIV Prevention
Source: Viruses. 2026 May 15;18(5):561. doi: 10.3390/v18050561 (PMC13211645; doi:10.3390/v18050561)
Supplement: Supplementary file 1 [file viruses-18-00561-s001.zip]

Archive with 2 entries (2 files):
- MK2048 transport and metabolism_Supplemental Information S1.pdf
- MK2048 transport and metabolism_Supplemental Information S2_Revised 5.5.26.pdf
